# Supplementary material for: Loss of Biliverdin Reductase Increases Oxidative Stress in the Cyanobacterium Synechococcus sp. PCC 7002
Source: Microorganisms. 2023 Oct 20;11(10):2593. doi: 10.3390/microorganisms11102593 (PMC10608806; doi:10.3390/microorganisms11102593)
Supplement: Supplementary file 1 [file microorganisms-11-02593-s001.zip]

Archive with 2 entries (2 files):
- Schluchter.et.al.Supplementary.materials.pdf
- Table S1.BvdR sequences.xlsx
